# Supplementary material for: The Application of Soft Robotic Gloves in Stroke Patients: A Systematic Review and Meta-Analysis of Randomized Controlled Trials
Source: Brain Sci. 2023 Jun 2;13(6):900. doi: 10.3390/brainsci13060900 (PMC10295999; doi:10.3390/brainsci13060900)
Supplement: Supplementary file 1 [file brainsci-13-00900-s001.zip]

Archive with 1 entries (1 files):
- brainsci-2422717-supplementary.pdf
